# Supplementary material for: Prospective nationwide analysis of long-term recurrence rates after elective ventral, incisional and parastomal hernia repairs
Source: BJS Open. 2024 Jul 3;8(4):zrae070. doi: 10.1093/bjsopen/zrae070 (PMC11221424; doi:10.1093/bjsopen/zrae070)
Supplement: zrae070_Supplementary_Data [file zrae070_supplementary_data.zip]

Archive with 2 entries (2 files):
- Figure_2.tiff
- Long-term-recurrence-research-letter-FINAL-210524-V3.docx
